# Supplementary material for: The Potato Yam Phyllosphere Ectosymbiont Paraburkholderia sp. Msb3 Is a Potent Growth Promotor in Tomato
Source: Front Microbiol. 2020 Apr 21;11:581. doi: 10.3389/fmicb.2020.00581 (PMC7186400; doi:10.3389/fmicb.2020.00581)
Supplement: Supplementary file 3 [file Table_2.xlsx]

## Sheet: Blatt1
Table S2 | Genome annotations discussed in the main manuscript.
Role	Process/Pathway	Gene	Product / Summary (EC Nr.)	locus tag	Replicon
Carbohydrate metabolism and transport	TCA	gltA	Citrate synthase (2.3.3.1)	PDMSB3_0161	C1/C2
		acnA	Aconitrate hydratase 1 (4.2.1.3)	PDMSB3_0146
		acnB	Aconitrate hydratase 2 (4.2.1.3)	PDMSB3_1574
		icd	Isocitrate dehydrogenase (NADP(+)) (1.1.1.42)	PDMSB3_2875
		sucA	2-oxoglutarate decarboxylase (1.2.4.2)	PDMSB3_1703
		sucB	dihydrolipoyltranssuccinase (2.3.1.61)	PDMSB3_1704
		sucC	succinyl-CoA synthetase, NAD(P)-binding alpha SU	PDMSB3_3698
		sucD	succinyl-CoA synthetase, beta SU	PDMSB3_3697
		sdhA	succinate dehydrogenase, flavoprotein SU (1.3.99.1)	PDMSB3_0158
		sdhB	succinate dehydrogenase, iron-sulfur SU (1.3.99.1)	PDMSB3_0159
		fumA	fumarat hydratase (4.2.1.2)	PDMSB3_1405
		fumC	fumarat hydratase (fumarase C) (4.2.1.2)	PDMSB3_3254
		mdh	malate dehydrogenase	PDMSB3_0152
	PPP	rpe	D-ribulose-5-phosphat 3-epimerase (5.1.3.1)	PDMSB3_0620	C1/C2
		rpiA	ribose-5-phosphate isomerase (5.3.1.6)	PDMSB3_1793
		tktA	transketolase, thiamin binding (2.2.1.1)	PDMSB3_3810
		talB	transaldolase B (2.2.1.2)	PDMSB3_1203
		tkt	transketolase (2.2.1.1)	PDMSB3_1802
	C4-dicarboxylic acid transport	-	TRAP-type C4-dicarboxylate transport system, periplasmic component	PDMSB3_2952	C1
		-	TRAP-type C4-dicarboxylate transport system, small permease component	PDMSB3_2951
		-	TRAP transporter solute receptor, TAXI family	PDMSB3_1282	C2
		-	TRAP transporter DctM SU	PDMSB3_1265
	Cellulose degradation	bscC/bscZ	endo-1,4-D-glucanase	PDMSB3_1085	C2
Nitrogen metabolism	GS/GOGAT	gltD	Glutamate synthase [NADPH] small chain	PDMSB3_4027	C1
		gltB	glutamate synthase, large subunit	PDMSB3_4028
		gdhA	Glutamate dehydrogenase	PDMSB3_3774
		glnA	glutamine synthetase	PDMSB3_2901
	Transport	-	Nitrate/nitrite transporter	PDMSB3_2548	C1
		-	Nitrate/nitrite transporter	PDMSB3_2115
		amtB	ammonium transporter	PDMSB3_0352
	Nitrite reduction (assimilation)	nasD; nirB	nitrite reductase, large subunit, nucleotide- and Fe/S-cluster bindin	PDMSB3_2111	C1
		nirD	nitrite reductase, NAD(P)H-binding, small subunit	PDMSB3_2112
		-	Ferredoxin subunit of nitrite reductase	PDMSB3_3225
Nitrogen metabolism	Nitrogen fixation	nifA	Nif-specific regulatory protein	PDMSB3_1655	C2
		nifB	FeMo cofactor biosynthesis protein NifB	PDMSB3_1654
		nifS	Cysteine desulfurase	PDMSB3_1646
		nifH	Nitrogenase iron protein	PDMSB3_1634
		nifD	Nitrogenase molybdenum-iron protein alpha chain	PDMSB3_1633
		nifK	Nitrogenase molybdenum-iron protein beta chain	PDMSB3_1632
		nifE	Nitrogenase iron-molybdenum cofactor biosynthesis protein NifE	PDMSB3_1629
		nifN	Nitrogenase iron-molybdenum cofactor biosynthesis protein NifN	PDMSB3_1628
		-	NifX-associated protein	PDMSB3_1626
		nifV	Homocitrate synthase	PDMSB3_1662
		nifW	Nitrogenase-stabilizing/protective protein NifW	PDMSB3_1663
		nifX	Protein NifX	PDMSB3_1627
		glbO	Group 2 truncated hemoglobin GlbO	PDMSB3_1635
Other biosynthetic gene clusters	Glycogen biosynthesis I	glgA	glycogen synthase [2.4.1.21]	PDMSB3_1818	C2
		glgB	1,4-alpha-glucan branching enzyme [2.4.1.18]	PDMSB3_0190	C2
		glgC	glucose-1-phosphate adenylyltransferase [2.7.7.27]	PDMSB3_1553	C1
	acetyl-CoA biosynthesis I (pyruvate dehydrogenase complex)	aceF	pyruvate dehydrogenase, dihydrolipoyltransacetylase component E2	PDMSB3_2877	C1
		aceE	pyruvate dehydrogenase, decarboxylase component E1, thiamin-binding	PDMSB3_2878
		-	Dihydrolipoyl dehydrogenase (1.8.1.4)	PDMSB3_2876
	fatty acid biosynthesis	-	Acyl-CoA synthetase (AMP-forming)/AMP-acid ligase II	PDMSB3_3039	C1
	fatty acid biosynthesis initiation	fabD	malonyl-CoA-[acyl-carrier-protein] transacylase	PDMSB3_3217	C1
		fabH	3-oxoacyl-[acyl-carrier-protein] synthase III	PDMSB3_3218	C1
		accABCD	acetyl-CoA carboxylase	PDMSB3_2191; PDMSB3_3844; PDMSB3_3845; PDMSB3_0174	C1/C2
	saturated fatty acid elongation + palmitate & palmitoleate biosynthesis	fabB	3-oxoacyl-[acyl-carrier-protein] synthase I	PDMSB3_3351	C1
		fabG	3-oxoacyl-[acyl-carrier protein] reductase (3-ketoacyl- acyl carrier protein reductase)	PDMSB3_3353	C1
		fabI	Enoyl-[acyl-carrier-protein] reductase [NADH]	PDMSB3_3093	C2
		fabZ	(3R)-hydroxymyristol acyl carrier protein dehydratase	PDMSB3_3112	C2
		fabV	Enoyl-[acyl-carrier-protein] reductase [NADH]	PDMSB3_2132	C1
	glutathione biosynthesis	gshA	Glutamate--cysteine ligase	PDMSB3_4357	C1
		gshB	Glutathione synthetase	PDMSB3_0354
Secretion	T6SS	tssL	Type IV / VI secretion system protein, DotU family	PDMSB3_1302	C2
		tssK	Type VI secretion protein, VC_A0114 family	PDMSB3_1303
		tssJ	Type VI secretion lipoprotein, VC_A0113 family	PDMSB3_1304
		tssB	secretion system protein EvpA	PDMSB3_1307
		tssC	Secretion system protein EvpB	PDMSB3_1308
		tssD	Type VI secretion system effector, Hcp1 family	PDMSB3_1309
		tssE	Type VI secretion system protein ImpF	PDMSB3_1310
		tssF	Type VI secretion protein, VC_A0110 family	PDMSB3_1311
		tssG	Type VI secretion protein, VC_A0111 family	PDMSB3_1312
		tssH	Protein ClpV1	PDMSB3_1313
		tssM	Type VI secretion protein IcmF	PDMSB3_1317
		tssA	Type VI secretion-associated protein, ImpA family (impA domain containing TssA-like protein)	PDMSB3_1314
		tssI	Rhs element Vgr protein	PDMSB3_0479
		tssI	Rhs element Vgr protein	PDMSB3_2892	C1
PGP	IAA biosynthesis	-	indole-3-acetonitrile nitrilase (3.5.5.1)	PDMSB3_3027	C1
	ACC deaminase	acdS	1-aminocyclopropane-1-carboxylate deaminase	PDMSB3_1894	C2
PAH	Biphenyl degradation	-	Ring hydroxylating beta subunit	PDMSB3_2373	C2
		-	Ring hydroxylating enzyme alpha subunit	PDMSB3_2374
Secondary Metabolism	Polyketide Synthesis	cpsB	mannose-1-phosphate guanyltransferase	PDMSB3_0014	P2
		-	8-amino-7-oxononanoate synthase	PDMSB3_0016
		t1pks	type I polyketide synthase	PDMSB3_0018
		-	Short-chain dehydrogenase/reductase SDR	PDMSB3_0020
	Non-ribosomal peptide synthesis	nrps	Non-ribosomal peptide synthetase modules, pyoverdine??	PDMSB3_2881	C2
		nrps	Non-ribosomal peptide synthase/amino acid adenylation enzyme	PDMSB3_2882
		-	ABC-type siderophore export system, fused ATPase and permease components	PDMSB3_2883
		-	ABC-type Fe3+-hydroxamate transport system, periplasmic component	PDMSB3_2884
		-	Ferric reductase (1.6.99.14)	PDMSB3_2885
		-	Ferrichrome transport system permease protein fhuB (TC 3.A.1.14.3)	PDMSB3_2886
		fepC	iron-enterobactin transporter subunit ; ATP-binding component of ABC superfamily	PDMSB3_2887
	Squalene synthase	-	Phytoene/squalene synthetase	PDMSB3_1994	C1
	Hopanoid synthesis	-	Hopanoid-associated phosphorylase	PDMSB3_3364	C2
		shc	Squalene--hopene cyclase	PDMSB3_3365
		hpnE	Hydroxysqualene dehydroxylase	PDMSB3_3366
		hpnD	Presqualene diphosphate synthase	PDMSB3_3367
			Hopanoid biosynthesis associated radical SAM protein HpnH	PDMSB3_3360
			Phytoene synthase	PDMSB3_3356
