# Supplementary material for: The Potato Yam Phyllosphere Ectosymbiont Paraburkholderia sp. Msb3 Is a Potent Growth Promotor in Tomato
Source: Front Microbiol. 2020 Apr 21;11:581. doi: 10.3389/fmicb.2020.00581 (PMC7186400; doi:10.3389/fmicb.2020.00581)
Supplement: Supplementary file 4 [file Table_3.xlsx]

## Sheet: Blatt1
	Table S3 | Functions relevant for plant colonization in the genomes of Paraburkholderia sp. Msb3 and P. phytofirmans strain PsJN (from Mitter et al. 2013)
	Functions		Msb3	PsJN
	Motility and chemotaxis	Flagella	+	+
		Chemotaxis	+	+
		Methyl-accepting proteins	25	27
		Che protein response regulator	37	60
	Plant adhesion	Curli fibers	-	-
		Tad pili	+	+
		Hemagglutinin protein	1	1
		Agglutination protein	-	-
	Plant polymer degradation	Glycoside hydrolases (GH) total	>25	41
		Putatively plant polymer Degrading GH	>10	14
	Detoxification	Glutathione S-transferase	17	24
		Alkyl hydroperoxide reductase	9	2
		Thiolperoxidase	0	1
		Glutathione peroxidase	1	1
		Catalase/peroxidase	4	1
		Peroxidase	5	2
		Catalases	6	6
		Peroxiredoxin	5	5
		SUM antioxidative enzymes	24	21
		Efflux pumps	>400	>400
	Degradation	Alkane monooxygenase	1	1
		PAH degradation	+	-
		Dioxygenases	58	15
	Transporters	SUM transporter	~900	1196
		SUM transporter types	177	126
		Porin	57	53
		ABC transporter	425	456
		Putrescin	+	+
		Spermidin/putrescin	+	-
	Secretion systems	Type I	+	-
		TypeII	+	+
		TypeIII	+	+
		TypeIV	-	+
		TypeVa	+	-
		TypeVb	+	-
		TypeVc	+	-
		TypeVI	+	+
	Signaling	Two-component systems	124	272
		ECF sigma factors	>10	17
	Quorum-sensing	3OH-PAME	-	+
		Autoinducer-2	-	-
		DSF-system	-	-
		AHL-based-system	+	+
		luxR-solo	+	+
		AHL-degradation	-	-
	Plant growth promotion	N2 Fixation	+	-
		ACC deaminase	+	+
		IAA production	+	+
