# Supplementary material for: The Potato Yam Phyllosphere Ectosymbiont Paraburkholderia sp. Msb3 Is a Potent Growth Promotor in Tomato
Source: Front Microbiol. 2020 Apr 21;11:581. doi: 10.3389/fmicb.2020.00581 (PMC7186400; doi:10.3389/fmicb.2020.00581)
Supplement: Supplementary file 5 [file Table_4.XLSX]

## Sheet: Sheet2
PUPmlst ID	tip.lable	lb2	Strain	country	year	source	source addition	pathogens_among_species_maybe	genus	species
887	887_AMMD_USA__1985_Healthy_pea_plants_Burkholderia_ambifaria_finished_1_assembly_from_type_material	Burkholderia ambifaria AMMD	AMMD	USA	1985	plant		yes	Burkholderia	ambifaria
212738	212738_AMMD_USA__1985__Burkholderia_ambifaria_draft_1_assembly_from_type_material	Burkholderia ambifaria AMMD	AMMD	USA	1985	plant		yes	Burkholderia	ambifaria
145038	145038_RZ2MS16_Brazil__2010__Burkholderia_ambifaria_draft_1_	Burkholderia ambifaria RZ2MS16	RZ2MS16	Brazil	2010	soil	rhizosphere	yes	Burkholderia	ambifaria
167545	167545_AZ-4-2-10-S1-D7_USA__2012__Burkholderia_anthina_draft_1_	Burkholderia anthina AZ-4-2-10-S1-D7	AZ-4-2-10-S1-D7	USA	2012	soil			Burkholderia	anthina
167549	167549_MSMB1496_Australia__2010__Burkholderia_anthina_draft_1_	Burkholderia anthina MSMB1496	MSMB1496	Australia	2010	soil			Burkholderia	anthina
202451	202451_DNA89_Brazil__2011__Burkholderia_catarinensis_draft_1_assembly_from_type_material	Burkholderia catarinensis DNA89	DNA89	Brazil	2011	soil			Burkholderia	catarinensis
276662	276662_AU24362_____Burkholderia_cenocepacia_draft_1_	Burkholderia cenocepacia AU24362	AU24362		NA	human/animal		yes	Burkholderia	cenocepacia
69851	69851_BC7_____Burkholderia_cenocepacia_draft_1_assembly_from_proxytype_material	Burkholderia cenocepacia BC7	BC7	Canada	NA	human/animal		yes	Burkholderia	cenocepacia
321207	321207_Bp8968___2017__Burkholderia_cenocepacia_draft_1_	Burkholderia cenocepacia Bp8968	Bp8968	Puerto Rico	2017	soil		yes	Burkholderia	cenocepacia
321211	321211_Bp9005___2017__Burkholderia_cenocepacia_draft_1_	Burkholderia cenocepacia Bp9005	Bp9005	Puerto Rico	2017	soil		yes	Burkholderia	cenocepacia
321212	321212_Bp9006___2017__Burkholderia_cenocepacia_draft_1_	Burkholderia cenocepacia Bp9006	Bp9006	Puerto Rico	2017	soil		yes	Burkholderia	cenocepacia
321217	321217_Bp9118___2017__Burkholderia_cenocepacia_draft_1_	Burkholderia cenocepacia Bp9118	Bp9118		2017			yes	Burkholderia	cenocepacia
321222	321222_Bp9135___2017__Burkholderia_cenocepacia_draft_1_	Burkholderia cenocepacia Bp9135	Bp9135		2017			yes	Burkholderia	cenocepacia
321223	321223_Bp9139___2017__Burkholderia_cenocepacia_draft_1_	Burkholderia cenocepacia Bp9139	Bp9139		2017			yes	Burkholderia	cenocepacia
321224	321224_Bp9145___2017__Burkholderia_cenocepacia_draft_1_	Burkholderia cenocepacia Bp9145	Bp9145		2017			yes	Burkholderia	cenocepacia
332886	332886_Bp9150___2017__Burkholderia_cenocepacia_draft_1_	Burkholderia cenocepacia Bp9150	Bp9150		2017			yes	Burkholderia	cenocepacia
145048	145048_CEIB_S5-1_Mexico__2011__Burkholderia_cenocepacia_draft_1_	Burkholderia cenocepacia CEIB S5-1	CEIB S5-1	Mexico	2011	soil	rhizosphere	yes	Burkholderia	cenocepacia
1803	1803_J2315_UK__1989_CF_patient_Burkholderia_cenocepacia_finished_1_	Burkholderia cenocepacia J2315	J2315	UK	1989	human/animal		yes	Burkholderia	cenocepacia
1804	1804_MC0-3____Maize_root_soil_Burkholderia_cenocepacia_finished_1_	Burkholderia cenocepacia MC0-3	MC0-3		NA	soil	rhizosphere	yes	Burkholderia	cenocepacia
295829	295829_NCTC13227_UK__1989__Burkholderia_cenocepacia_draft_1_assembly_from_type_material	Burkholderia cenocepacia NCTC13227	NCTC13227	UK	1989	human/animal		yes	Burkholderia	cenocepacia
202440	202440_TAtl-371_____Burkholderia_cenocepacia_draft_1_	Burkholderia cenocepacia TAtl-371	TAtl-371	Mexico	NA	soil	rhizosphere	yes	Burkholderia	cenocepacia
332898	332898_YG-3_China__2017__Burkholderia_cenocepacia_draft_1_	Burkholderia cenocepacia YG-3	YG-3	China	2017	plant		yes	Burkholderia	cenocepacia
69855	69855_ATCC_25416___1948__Burkholderia_cepacia_draft_1_assembly_from_type_material	Burkholderia cepacia ATCC 25416	ATCC 25416		1948	plant		yes	Burkholderia	cepacia
309560	309560_ATCC_25416_____Burkholderia_cepacia_draft_1_assembly_from_type_material	Burkholderia cepacia ATCC 25416	ATCC 25416		NA	plant		yes	Burkholderia	cepacia
167561	167561_FL-2-3-10-S1-D0_USA__2012__Burkholderia_cepacia_draft_1_	Burkholderia cepacia FL-2-3-10-S1-D0	FL-2-3-10-S1-D0	USA	2012	soil		yes	Burkholderia	cepacia
167563	167563_FL-6-3-10-S1-D0_USA__2012__Burkholderia_cepacia_draft_1_	Burkholderia cepacia FL-6-3-10-S1-D0	FL-6-3-10-S1-D0	USA	2012	soil		yes	Burkholderia	cepacia
167564	167564_INT1-BP232_Thailand__2007__Burkholderia_cepacia_draft_1_	Burkholderia cepacia INT1-BP232	INT1-BP232	Thailand	2007	soil		yes	Burkholderia	cepacia
145059	145059_LK13_Malaysia__2010__Burkholderia_cepacia_draft_1_	Burkholderia cepacia LK13	LK13	Malaysia	2010	plant		yes	Burkholderia	cepacia
167599	167599_MSMB1302_Australia__2011__Burkholderia_cepacia_draft_1_	Burkholderia cepacia MSMB1302	MSMB1302	Australia	2011	soil		yes	Burkholderia	cepacia
167636	167636_NBRC_14074_____Burkholderia_cepacia_draft_1_assembly_from_type_material	Burkholderia cepacia NBRC 14074	NBRC 14074		NA	plant		yes	Burkholderia	cepacia
295832	295832_NCTC10743___1950__Burkholderia_cepacia_draft_1_assembly_from_type_material	Burkholderia cepacia NCTC10743	NCTC10743		1950			yes	Burkholderia	cepacia
212757	212757_UCB_717___1948__Burkholderia_cepacia_draft_1_assembly_from_type_material	Burkholderia cepacia UCB 717	UCB 717		1948	plant		yes	Burkholderia	cepacia
276666	276666_170816_USA__2017__Burkholderia_contaminans_draft_1_	Burkholderia contaminans 170816	170816	USA	2017	human/animal		yes	Burkholderia	contaminans
276668	276668_AU20979_____Burkholderia_contaminans_draft_1_	Burkholderia contaminans AU20979	AU20979		NA	human/animal		yes	Burkholderia	contaminans
145052	145052_FFH2055_Argentina__2005__Burkholderia_contaminans_draft_1_	Burkholderia contaminans FFH2055	FFH2055	Argentina	2005	human/animal		yes	Burkholderia	contaminans
321237	321237_FL-1-2-30-S1-D0_USA__2012__Burkholderia_contaminans_draft_1_	Burkholderia contaminans FL-1-2-30-S1-D0	FL-1-2-30-S1-D0	USA	2012	soil		yes	Burkholderia	contaminans
145053	145053_LMG_23361_Spain____Burkholderia_contaminans_draft_1_assembly_from_type_material	Burkholderia contaminans LMG 23361	LMG 23361	Spain	NA	human/animal		yes	Burkholderia	contaminans
328176	328176_LMG_23361_Spain__2000__Burkholderia_contaminans_draft_1_assembly_from_type_material	Burkholderia contaminans LMG 23361	LMG 23361	Spain	2000	human/animal		yes	Burkholderia	contaminans
276669	276669_GIMN1.004_China__2011__Burkholderia_dabaoshanensis_draft_1_assembly_from_type_material	Burkholderia dabaoshanensis GIMN1.004	GIMN1.004	China	2011	soil	acidic/pollution		Burkholderia	dabaoshanensis
167640	167640_INT4-BP16_Thailand__2007__Burkholderia_diffusa_draft_1_	Burkholderia diffusa INT4-BP16	INT4-BP16	Thailand	2007	soil			Burkholderia	diffusa
167641	167641_MSMB0010_Australia__2002__Burkholderia_diffusa_draft_1_	Burkholderia diffusa MSMB0010	MSMB0010	Australia	2002	water			Burkholderia	diffusa
167649	167649_MSMB866_Australia__2010__Burkholderia_diffusa_draft_1_	Burkholderia diffusa MSMB866	MSMB866	Australia	2010	soil			Burkholderia	diffusa
1411	1411_AUO158_USA___Human_epidemic_Burkholderia_dolosa_draft_1_	Burkholderia dolosa AUO158	AUO158	USA	NA	human/animal		yes	Burkholderia	dolosa
69858	69858_3848s-5_Colombia____Burkholderia_gladioli_draft_1_	Burkholderia gladioli 3848s-5	3848s-5	Colombia	NA	plant		yes	Burkholderia	gladioli
212761	212761_ATCC_10248_____Burkholderia_gladioli_draft_1_assembly_from_type_material	Burkholderia gladioli ATCC 10248	ATCC 10248		NA	plant		yes	Burkholderia	gladioli
58850	58850_BSR3_____Burkholderia_gladioli_finished_1_	Burkholderia gladioli BSR3	BSR3		NA	plant		yes	Burkholderia	gladioli
48845	48845_ERR353354_____Burkholderia_gladioli_draft_1_	Burkholderia gladioli ERR353354	ERR353354		NA			yes	Burkholderia	gladioli
104438	104438_NBRC_13700_____Burkholderia_gladioli_draft_1_assembly_from_type_material	Burkholderia gladioli NBRC 13700	NBRC 13700		NA	plant		yes	Burkholderia	gladioli
295835	295835_NCTC12378___1966__Burkholderia_gladioli_draft_1_assembly_from_type_material	Burkholderia gladioli NCTC12378	NCTC12378		1966			yes	Burkholderia	gladioli
104439	104439_UCD-UG_CHAPALOTE_Canada__2008__Burkholderia_gladioli_draft_1_	Burkholderia gladioli UCD-UG CHAPALOTE	UCD-UG CHAPALOTE	Canada	2008	plant		yes	Burkholderia	gladioli
212762	212762_ATCC_33617_Japan__1967__Burkholderia_glumae_draft_1_assembly_from_type_material	Burkholderia glumae ATCC 33617	ATCC 33617	Japan	1967	plant		yes	Burkholderia	glumae
888	888_BGR1____Rice_panicle_Burkholderia_glumae_finished_1_	Burkholderia glumae BGR1	BGR1		NA	plant		yes	Burkholderia	glumae
167769	167769_MSMB122_Australia__2007__Burkholderia_humptydooensis_draft_1_	Burkholderia humptydooensis MSMB122	MSMB122	Australia	2007	water			Burkholderia	humptydooensis
674	674_383_Trinidad_and_Tobago__1958_soil_Burkholderia_lata_finished_1_assembly_from_type_material	Burkholderia lata 383	383	Trinidad and Tobago	1958	soil			Burkholderia	lata
321244	321244_A05_Australia__2016__Burkholderia_lata_draft_1_	Burkholderia lata A05	A05	Australia	2016	human/animal		yes	Burkholderia	lata
167657	167657_RF32-BP12_Thailand__2007__Burkholderia_latens_draft_1_	Burkholderia latens RF32-BP12	RF32-BP12	Thailand	2007	soil		yes	Burkholderia	latens
889	889_ATCC_23344___1944_Chinese_glanders_pat_Burkholderia_mallei_finished_1_assembly_from_type_material	Burkholderia mallei ATCC 23344	ATCC 23344		1944	human/animal		yes	Burkholderia	mallei
309566	309566_NCTC12938___1996__Burkholderia_mallei_draft_1_assembly_from_type_material	Burkholderia mallei NCTC12938	NCTC12938		1996	human/animal		yes	Burkholderia	mallei
212784	212784_FL-6-5-30-S1-D7_USA__2012__Burkholderia_metallica_draft_1_	Burkholderia metallica FL-6-5-30-S1-D7	FL-6-5-30-S1-D7	USA	2012	soil			Burkholderia	metallica
145082	145082_800_BMUL_USA____Burkholderia_multivorans_draft_1_	Burkholderia multivorans 800 BMUL	800 BMUL	USA	NA			yes	Burkholderia	multivorans
1822	1822_ATCC_17616_USA___Anthranilate_soil41C_Burkholderia_multivorans_finished_1_	Burkholderia multivorans ATCC 17616	ATCC 17616	USA	NA	soil	acidic/pollution	yes	Burkholderia	multivorans
212785	212785_ATCC_BAA-247_Belgium__1992__Burkholderia_multivorans_draft_1_assembly_from_type_material	Burkholderia multivorans ATCC BAA-247	ATCC BAA-247	Belgium	1992	human/animal		yes	Burkholderia	multivorans
276680	276680_AU10398_____Burkholderia_multivorans_draft_1_	Burkholderia multivorans AU10398	AU10398		NA	human/animal		yes	Burkholderia	multivorans
276689	276689_AU14364_____Burkholderia_multivorans_draft_1_	Burkholderia multivorans AU14364	AU14364		NA	human/animal		yes	Burkholderia	multivorans
276722	276722_AU30438_____Burkholderia_multivorans_draft_1_	Burkholderia multivorans AU30438	AU30438		NA	human/animal		yes	Burkholderia	multivorans
276725	276725_AU4507_____Burkholderia_multivorans_draft_1_	Burkholderia multivorans AU4507	AU4507		NA	human/animal		yes	Burkholderia	multivorans
1422	1422_CGD1_USA___Human_granulomatous__Burkholderia_multivorans_draft_1_	Burkholderia multivorans CGD1	CGD1	USA	NA	human/animal		yes	Burkholderia	multivorans
167665	167665_HI3534_USA__2004__Burkholderia_multivorans_draft_1_	Burkholderia multivorans HI3534	HI3534	USA	2004	water	acidic/pollution	yes	Burkholderia	multivorans
167666	167666_MSMB1128WGS_Australia__2011__Burkholderia_multivorans_draft_1_	Burkholderia multivorans MSMB1128WGS	MSMB1128WGS	Australia	2011	water		yes	Burkholderia	multivorans
167672	167672_MSMB2008WGS_Australia__2012__Burkholderia_multivorans_draft_1_	Burkholderia multivorans MSMB2008WGS	MSMB2008WGS	Australia	2012	soil		yes	Burkholderia	multivorans
295946	295946_NCTC13007_Belgium__1992__Burkholderia_multivorans_draft_1_assembly_from_type_material	Burkholderia multivorans NCTC13007	NCTC13007	Belgium	1992	human/animal		yes	Burkholderia	multivorans
145085	145085_NKI379_Taiwan__2005__Burkholderia_multivorans_draft_1_	Burkholderia multivorans NKI379	NKI379	Taiwan	2005	soil		yes	Burkholderia	multivorans
145086	145086_R-20526_Belgium__2002__Burkholderia_multivorans_draft_1_	Burkholderia multivorans R-20526	R-20526	Belgium	2002	water		yes	Burkholderia	multivorans
284698	284698_LMG_28615T_New_Caledonia____Burkholderia_novacaledonica_draft_1_assembly_from_type_material	Burkholderia novacaledonica LMG 28615T	LMG 28615T	New Caledonia	NA	plant	rhizosphere		Burkholderia	novacaledonica
1425	1425_C6786_USA__1973_Wound_infection_Burkholderia_oklahomensis_draft_1_assembly_from_type_material	Burkholderia oklahomensis C6786	C6786	USA	1973	human/animal		yes	Burkholderia	oklahomensis
212789	212789_C6786_USA__1973__Burkholderia_oklahomensis_draft_1_assembly_from_type_material	Burkholderia oklahomensis C6786	C6786	USA	1973	human/animal		yes	Burkholderia	oklahomensis
328180	328180_C6786_USA__1973__Burkholderia_oklahomensis_draft_1_assembly_from_type_material	Burkholderia oklahomensis C6786	C6786	USA	1973	human/animal		yes	Burkholderia	oklahomensis
321253	321253_LMG_23618___2014__Burkholderia_oklahomensis_draft_1_assembly_from_type_material	Burkholderia oklahomensis LMG 23618	LMG 23618		2014	human/animal		yes	Burkholderia	oklahomensis
167761	167761_MSh1_Malaysia__2013__Burkholderia_paludis_draft_1_assembly_from_type_material	Burkholderia paludis MSh1	MSh1	Malaysia	2013	soil			Burkholderia	paludis
212791	212791_ATCC_43733_____Burkholderia_plantarii_draft_1_assembly_from_type_material	Burkholderia plantarii ATCC 43733	ATCC 43733		NA	plant		yes	Burkholderia	plantarii
202446	202446_ZJ171_China__2014__Burkholderia_plantarii_draft_1_	Burkholderia plantarii ZJ171	ZJ171	China	2014	soil		yes	Burkholderia	plantarii
1835	1835_1710a_____Burkholderia_pseudomallei_draft_1_	Burkholderia pseudomallei 1710a	1710a	Thailand	1996	human/animal		yes	Burkholderia	pseudomallei
659	659_305_Australia___human_Burkholderia_pseudomallei_draft_1_	Burkholderia pseudomallei 305	305	Australia	NA	human/animal		yes	Burkholderia	pseudomallei
663	663_7894_____Burkholderia_pseudomallei_draft_1_	Burkholderia pseudomallei 7894	7894		NA	human/animal		yes	Burkholderia	pseudomallei
220119	220119_858ai_Thailand____Burkholderia_pseudomallei_draft_1_	Burkholderia pseudomallei 858ai	858ai	Thailand	NA	human/animal		yes	Burkholderia	pseudomallei
321371	321371_A-202-02-1-09_Thailand__2014__Burkholderia_pseudomallei_draft_1_	Burkholderia pseudomallei A-202-02-1-09	A-202-02-1-09	Thailand	2014	environmental		yes	Burkholderia	pseudomallei
321471	321471_A-328-05-1-01_Thailand__2014__Burkholderia_pseudomallei_draft_1_	Burkholderia pseudomallei A-328-05-1-01	A-328-05-1-01	Thailand	2014	environmental		yes	Burkholderia	pseudomallei
104449	104449_ABCPW_107_Australia____Burkholderia_pseudomallei_draft_1_	Burkholderia pseudomallei ABCPW 107	ABCPW 107	Australia	NA	environmental		yes	Burkholderia	pseudomallei
145140	145140_ATCC_23343___1996__Burkholderia_pseudomallei_draft_1_assembly_from_type_material	Burkholderia pseudomallei ATCC 23343	ATCC 23343		1996	human/animal		yes	Burkholderia	pseudomallei
667	667_BCC215_Brazil___human_Burkholderia_pseudomallei_draft_1_	Burkholderia pseudomallei BCC215	BCC215	Brazil	NA	human/animal		yes	Burkholderia	pseudomallei
104459	104459_BEB_Australia____Burkholderia_pseudomallei_draft_1_	Burkholderia pseudomallei BEB	BEB	Australia	NA	human/animal		yes	Burkholderia	pseudomallei
104460	104460_BEC_Australia__2000__Burkholderia_pseudomallei_draft_1_	Burkholderia pseudomallei BEC	BEC	Australia	2000	human/animal		yes	Burkholderia	pseudomallei
104461	104461_BED_Australia____Burkholderia_pseudomallei_draft_1_	Burkholderia pseudomallei BED	BED	Australia	NA	human/animal		yes	Burkholderia	pseudomallei
48849	48849_ERR351984_____Burkholderia_pseudomallei_draft_1_	Burkholderia pseudomallei ERR351984	ERR351984		NA			yes	Burkholderia	pseudomallei
104474	104474_MSHR2138_Australia____Burkholderia_pseudomallei_draft_1_	Burkholderia pseudomallei MSHR2138	MSHR2138	Australia	NA	human/animal		yes	Burkholderia	pseudomallei
104480	104480_MSHR3335_Australia____Burkholderia_pseudomallei_draft_1_	Burkholderia pseudomallei MSHR3335	MSHR3335	Australia	NA	human/animal		yes	Burkholderia	pseudomallei
104486	104486_MSHR3997_Australia____Burkholderia_pseudomallei_draft_1_	Burkholderia pseudomallei MSHR3997	MSHR3997	Australia	NA	soil		yes	Burkholderia	pseudomallei
104503	104503_MSHR4503_Australia____Burkholderia_pseudomallei_draft_1_	Burkholderia pseudomallei MSHR4503	MSHR4503	Australia	NA	soil		yes	Burkholderia	pseudomallei
104507	104507_MSHR543_Australia____Burkholderia_pseudomallei_draft_1_	Burkholderia pseudomallei MSHR543	MSHR543	Australia	NA	human/animal		yes	Burkholderia	pseudomallei
69887	69887_MSHR5848_Australia__2011__Burkholderia_pseudomallei_draft_1_	Burkholderia pseudomallei MSHR5848	MSHR5848	Australia	2011	human/animal		yes	Burkholderia	pseudomallei
69889	69889_MSHR6137_Australia__2012__Burkholderia_pseudomallei_draft_1_	Burkholderia pseudomallei MSHR6137	MSHR6137	Australia	2012	water		yes	Burkholderia	pseudomallei
104519	104519_MSHR7343_Australia____Burkholderia_pseudomallei_draft_1_	Burkholderia pseudomallei MSHR7343	MSHR7343	Australia	NA	environmental		yes	Burkholderia	pseudomallei
670	670_NCTC_13177_Australia___human_Burkholderia_pseudomallei_draft_1_	Burkholderia pseudomallei NCTC 13177	NCTC 13177	Australia	NA	human/animal		yes	Burkholderia	pseudomallei
220298	220298_RF8-BP2_Thailand__2007__Burkholderia_pseudomallei_draft_1_	Burkholderia pseudomallei RF8-BP2	RF8-BP2	Thailand	2007	environmental		yes	Burkholderia	pseudomallei
167722	167722_MSMB0607_Australia__2010__Burkholderia_pseudomultivorans_draft_1_	Burkholderia pseudomultivorans MSMB0607	MSMB0607	Australia	2010	soil		yes	Burkholderia	pseudomultivorans
167723	167723_MSMB2199WGS_Australia__2011__Burkholderia_pseudomultivorans_draft_1_	Burkholderia pseudomultivorans MSMB2199WGS	MSMB2199WGS	Australia	2011	soil		yes	Burkholderia	pseudomultivorans
167724	167724_MSMB368WGS_Australia__2008__Burkholderia_pseudomultivorans_draft_1_	Burkholderia pseudomultivorans MSMB368WGS	MSMB368WGS	Australia	2008	water		yes	Burkholderia	pseudomultivorans
167725	167725_MSMB574WGS_Australia__2009__Burkholderia_pseudomultivorans_draft_1_	Burkholderia pseudomultivorans MSMB574WGS	MSMB574WGS	Australia	2009	soil		yes	Burkholderia	pseudomultivorans
167729	167729_SUB-INT24-BP10_Thailand__2007__Burkholderia_pseudomultivorans_draft_1_	Burkholderia pseudomultivorans SUB-INT24-BP10	SUB-INT24-BP10	Thailand	2007	soil		yes	Burkholderia	pseudomultivorans
237387	237387_CAMPA_1040_Argentina__2012__Burkholderia_puraquae_draft_1_assembly_from_type_material	Burkholderia puraquae CAMPA 1040	CAMPA 1040	Argentina	2012	water			Burkholderia	puraquae
59171	59171_CH-67_South_Korea____Burkholderia_pyrrocinia_draft_1_	Burkholderia pyrrocinia CH-67	CH-67	South Korea	NA	soil		yes	Burkholderia	pyrrocinia
212840	212840_DSM_10685_Japan__1965__Burkholderia_pyrrocinia_draft_1_assembly_from_type_material	Burkholderia pyrrocinia DSM 10685	DSM 10685	Japan	1965	soil		yes	Burkholderia	pyrrocinia
167730	167730_Lyc2_China__2007__Burkholderia_pyrrocinia_draft_1_	Burkholderia pyrrocinia Lyc2	Lyc2	China	2007	soil	rhizosphere	yes	Burkholderia	pyrrocinia
295959	295959_mHSR5_The_Netherlands__2013__Burkholderia_pyrrocinia_draft_1_	Burkholderia pyrrocinia mHSR5	mHSR5	Netherlands	2013	soil		yes	Burkholderia	pyrrocinia
295958	295958_NFIX32_____Burkholderia_pyrrocinia_draft_1_	Burkholderia pyrrocinia NFIX32	NFIX32		NA	soil	rhizosphere	yes	Burkholderia	pyrrocinia
295967	295967_BE51_France__2016__Burkholderia_reimsis_draft_1_assembly_from_type_material	Burkholderia reimsis BE51	BE51	France	2016	plant	rhizosphere		Burkholderia	reimsis
167732	167732_FL-5-5-10-S1-D0_USA__2012__Burkholderia_seminalis_draft_1_	Burkholderia seminalis FL-5-5-10-S1-D0	FL-5-5-10-S1-D0	USA	2012	soil		yes	Burkholderia	seminalis
202447	202447_TC3.4.2R3_Brazil____Burkholderia_seminalis_draft_1_	Burkholderia seminalis TC3.4.2R3	TC3.4.2R3	Brazil	NA	plant		yes	Burkholderia	seminalis
237385	237385_LMG_28154_Canada__2003__Burkholderia_singularis_draft_1_assembly_from_type_material	Burkholderia singularis LMG 28154	LMG 28154	Canada	2003	human/animal		yes	Burkholderia	singularis
167787	167787_TSV85_Australia__2010__Burkholderia_singularis_draft_1_	Burkholderia singularis TSV85	TSV85	Australia	2010	water		yes	Burkholderia	singularis
212850	212850_ATCC_BAA-67_Belgium__1993__Burkholderia_stabilis_draft_1_assembly_from_type_material	Burkholderia stabilis ATCC BAA-67	ATCC BAA-67	Belgium	1993	human/animal		yes	Burkholderia	stabilis
322035	322035_E_Switzerland__2016__Burkholderia_stabilis_draft_1_	Burkholderia stabilis E	E	Switzerland	2016	environmental		yes	Burkholderia	stabilis
167790	167790_ABCPW-33_____Burkholderia_stagnalis_draft_1_	Burkholderia stagnalis ABCPW-33	ABCPW-33		NA			yes	Burkholderia	stagnalis
167791	167791_MSMB1135_Australia__2011__Burkholderia_stagnalis_draft_1_	Burkholderia stagnalis MSMB1135	MSMB1135	Australia	2011	soil		yes	Burkholderia	stagnalis
167793	167793_MSMB1147_Australia__2011__Burkholderia_stagnalis_draft_1_	Burkholderia stagnalis MSMB1147	MSMB1147	Australia	2011	soil		yes	Burkholderia	stagnalis
167853	167853_MSMB0579_Australia__2010__Burkholderia_territorii_draft_1_	Burkholderia territorii MSMB0579	MSMB0579	Australia	2010	soil			Burkholderia	territorii
167859	167859_MSMB1821_Australia__2012__Burkholderia_territorii_draft_1_	Burkholderia territorii MSMB1821	MSMB1821	Australia	2012	soil			Burkholderia	territorii
167867	167867_MSMB1913WGS_Australia__2012__Burkholderia_territorii_draft_1_	Burkholderia territorii MSMB1913WGS	MSMB1913WGS	Australia	2012	plant			Burkholderia	territorii
167880	167880_MSMB793WGS_Australia__2010__Burkholderia_territorii_draft_1_	Burkholderia territorii MSMB793WGS	MSMB793WGS	Australia	2010	soil			Burkholderia	territorii
676	676_Bt4_Australia____Burkholderia_thailandensis_draft_1_	Burkholderia thailandensis Bt4	Bt4	Australia	NA			yes	Burkholderia	thailandensis
677	677_E264_Thailand___soil_Burkholderia_thailandensis_finished_1_assembly_from_type_material	Burkholderia thailandensis E264	E264	Thailand	NA	soil		yes	Burkholderia	thailandensis
322053	322053_E264_____Burkholderia_thailandensis_draft_1_assembly_from_type_material	Burkholderia thailandensis E264	E264	Thailand	NA	soil		yes	Burkholderia	thailandensis
270366	270366_FDAARGOS_426_____Burkholderia_thailandensis_draft_1_	Burkholderia thailandensis FDAARGOS 426	FDAARGOS 426	UK	NA	human/animal		yes	Burkholderia	thailandensis
167889	167889_MSMB43_Australia____Burkholderia_thailandensis_draft_1_	Burkholderia thailandensis MSMB43	MSMB43	Australia	NA	water		yes	Burkholderia	thailandensis
220329	220329_A21_Papua_New_Guinea____Burkholderia_ubonensis_draft_1_	Burkholderia ubonensis A21	A21	Papua New Guinea	NA	soil			Burkholderia	ubonensis
167892	167892_ABCPW-28_____Burkholderia_ubonensis_draft_1_	Burkholderia ubonensis ABCPW-28	ABCPW-28		NA				Burkholderia	ubonensis
237414	237414_Bp8955___2017__Burkholderia_ubonensis_draft_1_	Burkholderia ubonensis Bp8955	Bp8955		2017	soil			Burkholderia	ubonensis
237409	237409_Bp8964___2017__Burkholderia_ubonensis_draft_1_	Burkholderia ubonensis Bp8964	Bp8964		2017	soil			Burkholderia	ubonensis
681	681_Bu_Australia____Burkholderia_ubonensis_draft_1_	Burkholderia ubonensis Bu	Bu	Australia	NA				Burkholderia	ubonensis
167897	167897_MSMB0011_Australia__2003__Burkholderia_ubonensis_draft_1_	Burkholderia ubonensis MSMB0011	MSMB0011	Australia	2003	water			Burkholderia	ubonensis
167907	167907_MSMB1079WGS_Australia__2011__Burkholderia_ubonensis_draft_1_	Burkholderia ubonensis MSMB1079WGS	MSMB1079WGS	Australia	2011	soil			Burkholderia	ubonensis
167912	167912_MSMB1137WGS_Australia__2011__Burkholderia_ubonensis_draft_1_	Burkholderia ubonensis MSMB1137WGS	MSMB1137WGS	Australia	2011	soil			Burkholderia	ubonensis
167918	167918_MSMB1151_Australia__2011__Burkholderia_ubonensis_draft_1_	Burkholderia ubonensis MSMB1151	MSMB1151	Australia	2011	soil			Burkholderia	ubonensis
167927	167927_MSMB1173WGS_Australia__2011__Burkholderia_ubonensis_draft_1_	Burkholderia ubonensis MSMB1173WGS	MSMB1173WGS	Australia	2011	soil			Burkholderia	ubonensis
167933	167933_MSMB1182_Australia__2011__Burkholderia_ubonensis_draft_1_	Burkholderia ubonensis MSMB1182	MSMB1182	Australia	2011	soil			Burkholderia	ubonensis
167935	167935_MSMB1185_Australia__2011__Burkholderia_ubonensis_draft_1_	Burkholderia ubonensis MSMB1185	MSMB1185	Australia	2011	soil			Burkholderia	ubonensis
212867	212867_MSMB1189WGS_Australia__2011__Burkholderia_ubonensis_draft_1_	Burkholderia ubonensis MSMB1189WGS	MSMB1189WGS	Australia	2011	soil			Burkholderia	ubonensis
167953	167953_MSMB1264WGS_Australia__2011__Burkholderia_ubonensis_draft_1_	Burkholderia ubonensis MSMB1264WGS	MSMB1264WGS	Australia	2011	water			Burkholderia	ubonensis
167978	167978_MSMB1562WGS_Australia__2011__Burkholderia_ubonensis_draft_1_	Burkholderia ubonensis MSMB1562WGS	MSMB1562WGS	Australia	2011	soil			Burkholderia	ubonensis
167989	167989_MSMB1601WGS_Australia__2011__Burkholderia_ubonensis_draft_1_	Burkholderia ubonensis MSMB1601WGS	MSMB1601WGS	Australia	2011	soil			Burkholderia	ubonensis
168044	168044_MSMB2036_Australia__2010__Burkholderia_ubonensis_draft_1_	Burkholderia ubonensis MSMB2036	MSMB2036	Australia	2010	soil			Burkholderia	ubonensis
168146	168146_AU25004_USA__2012__Burkholderia_vietnamiensis_draft_1_	Burkholderia vietnamiensis AU25004	AU25004	USA	2012	human/animal		yes	Burkholderia	vietnamiensis
145283	145283_CBMB40___2004__Burkholderia_vietnamiensis_draft_1_	Burkholderia vietnamiensis CBMB40	CBMB40		2004	plant		yes	Burkholderia	vietnamiensis
168158	168158_FL-2-5-10-S1-D0_USA__2012__Burkholderia_vietnamiensis_draft_1_	Burkholderia vietnamiensis FL-2-5-10-S1-D0	FL-2-5-10-S1-D0	USA	2012	soil		yes	Burkholderia	vietnamiensis
682	682_G4_USA___wastewater_Burkholderia_vietnamiensis_finished_1_	Burkholderia vietnamiensis G4	G4	USA	NA	water	acidic/pollution	yes	Burkholderia	vietnamiensis
212875	212875_LMG_10929_Vietnam____Burkholderia_vietnamiensis_draft_1_assembly_from_type_material	Burkholderia vietnamiensis LMG 10929	LMG 10929	Vietnam	NA	soil	rhizosphere	yes	Burkholderia	vietnamiensis
167758	167758_LMG_29324_Belgium__2014__Caballeronia_arationis_draft_1_assembly_from_type_material	Caballeronia arationis LMG 29324	LMG 29324	Belgium	2014	soil			Caballeronia	arationis
167751	167751_LMG_29317_Argentina__2010__Caballeronia_arvi_draft_1_assembly_from_type_material	Caballeronia arvi LMG 29317	LMG 29317	Argentina	2010	soil			Caballeronia	arvi
167755	167755_LMG_29321_Belgium__2013__Caballeronia_calidae_draft_1_assembly_from_type_material	Caballeronia calidae LMG 29321	LMG 29321	Belgium	2013	water			Caballeronia	calidae
167752	167752_LMG_29318_South_Africa__2013__Caballeronia_catudaia_draft_1_assembly_from_type_material	Caballeronia catudaia LMG 29318	LMG 29318	South Africa	2013	soil			Caballeronia	catudaia
177275	177275_LMG_22940_The_Netherlands____Caballeronia_choica_draft_1_assembly_from_type_material	Caballeronia choica LMG 22940	LMG 22940	Netherlands	NA	soil	rhizosphere		Caballeronia	choica
167749	167749_LMG_29315_USA__2006__Caballeronia_concitans_draft_1_assembly_from_type_material	Caballeronia concitans LMG 29315	LMG 29315	USA	2006	human/animal		yes	Caballeronia	concitans
145054	145054_LMG_27620_____Caballeronia_cordobensis_draft_1_assembly_from_type_material	Caballeronia cordobensis LMG 27620	LMG 27620		NA	soil			Caballeronia	cordobensis
167639	167639_LMG_27620_Argentina__2011__Caballeronia_cordobensis_draft_1_assembly_from_type_material	Caballeronia cordobensis LMG 27620	LMG 27620	Argentina	2011	soil			Caballeronia	cordobensis
167754	167754_LMG_29320_South_Africa__2013__Caballeronia_fortuita_draft_1_assembly_from_type_material	Caballeronia fortuita LMG 29320	LMG 29320	South Africa	2013	soil			Caballeronia	fortuita
177279	177279_Bglat_v1_____Caballeronia_glathei_draft_1_	Caballeronia glathei Bglat v1	Bglat v1		NA	soil	acidic/pollution		Caballeronia	glathei
167759	167759_LMG_29325_Belgium__2014__Caballeronia_glebae_draft_1_assembly_from_type_material	Caballeronia glebae LMG 29325	LMG 29325	Belgium	2014	soil			Caballeronia	glebae
139737	139737_R27_China__2011__Caballeronia_grimmiae_draft_1_assembly_from_type_material	Caballeronia grimmiae R27	R27	China	2011	plant			Caballeronia	grimmiae
177283	177283_LMG_22934_The_Netherlands____Caballeronia_humi_draft_1_assembly_from_type_material	Caballeronia humi LMG 22934	LMG 22934	Netherlands	NA	soil	rhizosphere		Caballeronia	humi
167756	167756_LMG_29322_Belgium__2014__Caballeronia_hypogeia_draft_1_assembly_from_type_material	Caballeronia hypogeia LMG 29322	LMG 29322	Belgium	2014	soil			Caballeronia	hypogeia
139736	139736_MP-1_China__2013__Caballeronia_jiangsuensis_draft_1_assembly_from_type_material	Caballeronia jiangsuensis MP-1	MP-1	China	2013	soil	acidic/pollution		Caballeronia	jiangsuensis
167663	167663_JC2949_South_Korea__2012__Caballeronia_megalochromosomata_draft_1_assembly_from_type_material	Caballeronia megalochromosomata JC2949	JC2949	South Korea	2012	soil			Caballeronia	megalochromosomata
145057	145057_PML1_12__France__2005__Caballeronia_mineralivorans_draft_1_assembly_from_type_material	Caballeronia mineralivorans PML1 12	PML1 12	France	2005	soil	mycosphere		Caballeronia	mineralivorans
167757	167757_LMG_29323_Belgium__2014__Caballeronia_pedi_draft_1_assembly_from_type_material	Caballeronia pedi LMG 29323	LMG 29323	Belgium	2014	soil			Caballeronia	pedi
167748	167748_LMG_29314_Japan____Caballeronia_peredens_draft_1_assembly_from_type_material	Caballeronia peredens LMG 29314	LMG 29314	Japan	NA	soil			Caballeronia	peredens
167760	167760_LMG_29326_Belgium__2014__Caballeronia_ptereochthonis_draft_1_assembly_from_type_material	Caballeronia ptereochthonis LMG 29326	LMG 29326	Belgium	2014	soil			Caballeronia	ptereochthonis
177286	177286_LMG_22029_South_Korea____Caballeronia_sordidicola_draft_1_	Caballeronia sordidicola LMG 22029	LMG 22029	South Korea	NA	fungus			Caballeronia	sordidicola
237420	237420_PAMC_26510___2010__Caballeronia_sordidicola_draft_1_	Caballeronia sordidicola PAMC 26510	PAMC 26510		2010	fungus	lichen		Caballeronia	sordidicola
220336	220336_PAMC_26592_Norway__2010__Caballeronia_sordidicola_draft_1_	Caballeronia sordidicola PAMC 26592	PAMC 26592	Norway	2010	fungus	lichen		Caballeronia	sordidicola
177288	177288_LMG_22936_The_Netherlands____Caballeronia_telluris_draft_1_assembly_from_type_material	Caballeronia telluris LMG 22936	LMG 22936	Netherlands	NA	soil			Caballeronia	telluris
167753	167753_LMG_29319_South_Africa__2013__Caballeronia_temeraria_draft_1_assembly_from_type_material	Caballeronia temeraria LMG 29319	LMG 29319	South Africa	2013	soil			Caballeronia	temeraria
177289	177289_LMG_22937_The_Netherlands____Caballeronia_terrestris_draft_1_assembly_from_type_material	Caballeronia terrestris LMG 22937	LMG 22937	Netherlands	NA	soil			Caballeronia	terrestris
167750	167750_LMG_29316_USA__2006__Caballeronia_turbans_draft_1_assembly_from_type_material	Caballeronia turbans LMG 29316	LMG 29316	USA	2006	human/animal		yes	Caballeronia	turbans
177291	177291_LMG_27134_USA____Caballeronia_udeis_draft_1_assembly_from_type_material	Caballeronia udeis LMG 27134	LMG 27134	USA	NA	soil	acidic/pollution		Caballeronia	udeis
177292	177292_CEIB_S4-3_Mexico__2011__Caballeronia_zhejiangensis_draft_1_	Caballeronia zhejiangensis CEIB S4-3	CEIB S4-3	Mexico	2011	soil	acidic/pollution		Caballeronia	zhejiangensis
177293	177293_OP-1_China__2011__Caballeronia_zhejiangensis_draft_1_assembly_from_type_material	Caballeronia zhejiangensis OP-1	OP-1	China	2011	wwtp	acidic/pollution		Caballeronia	zhejiangensis
145916	145916_UZHbot7_Belgium__2013__Candidatus_Burkholderia_brachyanthoides_draft_1_	Candidatus Caballeronia brachyanthoides UZHbot7	UZHbot7	Belgium	2013	plant	nodule		Candidatus Caballeronia	brachyanthoides
145917	145917_UZHbot6_Belgium__2013__Candidatus_Paraburkholderia_calva_draft_1_	Candidatus Caballeronia calva UZHbot6	UZHbot6	Belgium	2013	plant	nodule		Candidatus Caballeronia	calva
145919	145919_UZHbot5_Belgium__2013__Candidatus_Burkholderia_humilis_draft_1_	Candidatus Caballeronia humilis UZHbot5	UZHbot5	Belgium	2013	plant	nodule		Candidatus Caballeronia	humilis
145920	145920_UZHbot2_Belgium__2013__Candidatus_Paraburkholderia_kirkii_draft_1_	Candidatus Caballeronia kirkii UZHbot2	UZHbot2	Belgium	2013	plant	nodule		Candidatus Caballeronia	kirkii
145921	145921_UZHbot3_Belgium__2013__Candidatus_Burkholderia_pumila_draft_1_	Candidatus Caballeronia pumila UZHbot3	UZHbot3	Belgium	2013	plant	nodule		Candidatus Caballeronia	pumila
145923	145923_UZHbot4_Belgium__2013__Candidatus_Burkholderia_verschuerenii_draft_1_	Candidatus Caballeronia verschuerenii UZHbot4	UZHbot4	Belgium	2013	plant	nodule		Candidatus Caballeronia	verschuerenii
68378	68378_UZHbot1_____Candidatus_Paraburkholderia_kirkii_draft_1_	Candidatus Paraburkholderia kirkii UZHbot1	UZHbot1		NA	plant	nodule		Candidatus Paraburkholderia	kirkii
177271	177271_NBRC_101816_Vietnam____Paraburkholderia_acidipaludis_draft_1_assembly_from_type_material	Paraburkholderia acidipaludis NBRC 101816	NBRC 101816	Vietnam	NA	plant	acidic/pollution		Paraburkholderia	acidipaludis
271905	271905_BN5_____Paraburkholderia_aromaticivorans_draft_1_assembly_from_type_material	Paraburkholderia aromaticivorans BN5	BN5		NA	soil	acidic/pollution		Paraburkholderia	aromaticivorans
208942	208942_LMG_27731_____Paraburkholderia_aspalathi_draft_1_assembly_from_type_material	Paraburkholderia aspalathi LMG 27731	LMG 27731		NA	plant	nodule		Paraburkholderia	aspalathi
153495	153495_NBRC_103871_Thailand____Paraburkholderia_bannensis_draft_1_assembly_from_type_material	Paraburkholderia bannensis NBRC 103871	NBRC 103871	Thailand	NA	plant	acidic/pollution		Paraburkholderia	bannensis
208943	208943_LMG_26416_____Paraburkholderia_caballeronis_draft_1_assembly_from_type_material	Paraburkholderia caballeronis LMG 26416	LMG 26416		NA	plant	rhizosphere		Paraburkholderia	caballeronis
208944	208944_TNe-841_____Paraburkholderia_caballeronis_draft_1_assembly_from_type_material	Paraburkholderia caballeronis TNe-841	TNe-841		NA	plant	nodule		Paraburkholderia	caballeronis
313892	313892_CF1_China__2014__Paraburkholderia_caffeinilytica_draft_1_assembly_from_type_material	Paraburkholderia caffeinilytica CF1	CF1	China	2014	soil			Paraburkholderia	caffeinilytica
59169	59169_376MFSha3.1_____Paraburkholderia_caledonica_draft_1_	Paraburkholderia caledonica 376MFSha3.1	376MFSha3.1		NA	plant			Paraburkholderia	caledonica
243223	243223_CA-S3F-1_USA____Paraburkholderia_caledonica_draft_1_	Paraburkholderia caledonica CA-S3F-1	CA-S3F-1	USA	NA	soil			Paraburkholderia	caledonica
153496	153496_NBRC_102488_UK____Paraburkholderia_caledonica_draft_1_assembly_from_type_material	Paraburkholderia caledonica NBRC 102488	NBRC 102488	UK	NA	soil	rhizosphere		Paraburkholderia	caledonica
301108	301108_PHRS4_The_Netherlands__2015__Paraburkholderia_caledonica_draft_1_	Paraburkholderia caledonica PHRS4	PHRS4	Netherlands	2015	soil	rhizosphere		Paraburkholderia	caledonica
214652	214652_Bcrs1W_Japan__2013__Paraburkholderia_caribensis_draft_1_	Paraburkholderia caribensis Bcrs1W	Bcrs1W	Japan	2013	soil			Paraburkholderia	caribensis
280815	280815_DSM_13236_Martinique__1999__Paraburkholderia_caribensis_draft_1_assembly_from_type_material	Paraburkholderia caribensis DSM 13236	DSM 13236	Martinique	1999	soil			Paraburkholderia	caribensis
329176	329176_MBA4_Thailand____Paraburkholderia_caribensis_draft_1_	Paraburkholderia caribensis MBA4	MBA4	Thailand	NA	soil			Paraburkholderia	caribensis
214653	214653_MWAP64_Martinique__1998__Paraburkholderia_caribensis_draft_1_assembly_from_type_material	Paraburkholderia caribensis MWAP64	MWAP64	Martinique	1998	soil			Paraburkholderia	caribensis
243224	243224_Ballard_720_____Paraburkholderia_caryophylli_draft_1_	Paraburkholderia caryophylli Ballard 720	Ballard 720		NA	plant		yes	Paraburkholderia	caryophylli
280816	280816_Ballard_720___1930__Paraburkholderia_caryophylli_draft_1_assembly_from_type_material	Paraburkholderia caryophylli Ballard 720	Ballard 720		1930	plant		yes	Paraburkholderia	caryophylli
301109	301109_HAMBI_2159_____Paraburkholderia_caryophylli_draft_1_assembly_from_type_material	Paraburkholderia caryophylli HAMBI 2159	HAMBI 2159		NA	plant		yes	Paraburkholderia	caryophylli
208945	208945_LMG_26031_____Paraburkholderia_diazotrophica_draft_1_assembly_from_type_material	Paraburkholderia diazotrophica LMG 26031	LMG 26031		NA	plant	nodule		Paraburkholderia	diazotrophica
68360	68360_PRJNA182743_South_Africa____Paraburkholderia_dilworthii_draft_1_assembly_from_type_material	Paraburkholderia dilworthii PRJNA182743	PRJNA182743	South Korea	NA	plant	nodule		Paraburkholderia	dilworthii
PARABCOL3	PARABCOL3	Paraburkholderia dioscoreae vMSB3	vMSB3		2017	plant			Paraburkholderia	dioscoreae
280817	280817_JCM_18070_____Paraburkholderia_eburnea_draft_1_assembly_from_type_material	Paraburkholderia eburnea JCM 18070	JCM 18070		NA	soil	acidic/pollution		Paraburkholderia	eburnea
280818	280818_HKI456_____Paraburkholderia_endofungorum_draft_1_assembly_from_type_material	Paraburkholderia endofungorum HKI456	HKI456		NA	fungus		yes	Paraburkholderia	endofungorum
153497	153497_NBRC_106233_Brazil____Paraburkholderia_ferrariae_draft_1_assembly_from_type_material	Paraburkholderia ferrariae NBRC 106233	NBRC 106233	Brazil	NA	soil			Paraburkholderia	ferrariae
153498	153498_ATCC_BAA-463_France__1993__Paraburkholderia_fungorum_draft_1_assembly_from_type_material	Paraburkholderia fungorum ATCC BAA-463	ATCC BAA-463	France	1993	fungus	human/animal		Paraburkholderia	fungorum
324216	324216_ES3-20_China__2012__Paraburkholderia_fungorum_draft_1_	Paraburkholderia fungorum ES3-20	ES3-20	China	2012	soil			Paraburkholderia	fungorum
208946	208946_GAS106B_USA____Paraburkholderia_fungorum_draft_1_	Paraburkholderia fungorum GAS106B	GAS106B	USA	NA	fungus			Paraburkholderia	fungorum
177277	177277_NBRC_102489_France____Paraburkholderia_fungorum_draft_1_assembly_from_type_material	Paraburkholderia fungorum NBRC 102489	NBRC 102489	France	NA	fungus			Paraburkholderia	fungorum
177278	177278_NBRC_100965_South_Korea____Paraburkholderia_ginsengisoli_draft_1_assembly_from_type_material	Paraburkholderia ginsengisoli NBRC 100965	NBRC 100965	South Korea	NA	soil	rhizosphere		Paraburkholderia	ginsengisoli
167651	167651_DCY85_South_Korea__2014__Paraburkholderia_ginsengiterrae_draft_1_assembly_from_type_material	Paraburkholderia ginsengiterrae DCY85	DCY85	South Korea	2014	soil	rhizosphere		Paraburkholderia	ginsengiterrae
167679	167679_DCY85-1_South_Korea__2014__Paraburkholderia_ginsengiterrae_draft_1_assembly_from_synonym_type_material	Paraburkholderia ginsengiterrae DCY85-1	DCY85-1	South Korea	2014	soil	rhizosphere		Paraburkholderia	ginsengiterrae
177282	177282_NBRC_101817_Vietnam____Paraburkholderia_heleia_draft_1_assembly_from_type_material	Paraburkholderia heleia NBRC 101817	NBRC 101817	Vietnam	NA	plant	acidic/pollution		Paraburkholderia	heleia
59172	59172_BS001_The_Netherlands____Paraburkholderia_hospita_draft_1_	Paraburkholderia hospita BS001	BS001	Netherlands	NA	soil	mycosphere		Paraburkholderia	hospita
243229	243229_BS007_The_Netherlands__2012__Paraburkholderia_hospita_draft_1_	Paraburkholderia hospita BS007	BS007	Netherlands	2012	soil	mycosphere		Paraburkholderia	hospita
280820	280820_DSM_17164_Belgium__2003__Paraburkholderia_hospita_draft_1_assembly_from_type_material	Paraburkholderia hospita DSM 17164	DSM 17164	Belgium	2003	soil			Paraburkholderia	hospita
208947	208947_LMG_20598_____Paraburkholderia_hospita_draft_1_assembly_from_type_material	Paraburkholderia hospita LMG 20598	LMG 20598		NA	soil			Paraburkholderia	hospita
301111	301111_mHSR1_The_Netherlands__2013__Paraburkholderia_hospita_draft_1_	Paraburkholderia hospita mHSR1	mHSR1	Netherlands	2013	soil			Paraburkholderia	hospita
286421	286421_LMG_28183_____Paraburkholderia_insulsa_draft_1_assembly_from_type_material	Paraburkholderia insulsa LMG 28183	LMG 28183		NA	water			Paraburkholderia	insulsa
167655	167655_KB15_South_Africa__2004__Paraburkholderia_kirstenboschensis_draft_1_assembly_from_type_material	Paraburkholderia kirstenboschensis KB15	KB15	South Korea	2004	plant	nodule		Paraburkholderia	kirstenboschensis
301112	301112_HAMBI_2494_____Paraburkholderia_kururiensis_draft_1_	Paraburkholderia kururiensis HAMBI 2494	HAMBI 2494		NA	plant	nodule		Paraburkholderia	kururiensis
337696	337696_KP23_China__1996__Paraburkholderia_kururiensis_draft_1_assembly_from_type_material	Paraburkholderia kururiensis KP23	KP23	China	1996	soil			Paraburkholderia	kururiensis
59170	59170_M130_Brazil____Paraburkholderia_kururiensis_draft_1_	Paraburkholderia kururiensis M130	M130	Brazil	NA	plant	rhizosphere		Paraburkholderia	kururiensis
208948	208948_LMG_23650_____Paraburkholderia_megapolitana_draft_1_assembly_from_type_material	Paraburkholderia megapolitana LMG 23650	LMG 23650		NA	plant			Paraburkholderia	megapolitana
68361	68361_LMG_23256_Taiwan____Paraburkholderia_mimosarum_draft_1_assembly_from_type_material	Paraburkholderia mimosarum LMG 23256	LMG 23256	Taiwan	NA	plant	nodule		Paraburkholderia	mimosarum
104444	104444_NBRC_106338_Taiwan____Paraburkholderia_mimosarum_draft_1_assembly_from_type_material	Paraburkholderia mimosarum NBRC 106338	NBRC 106338	Taiwan	NA	plant	nodule		Paraburkholderia	mimosarum
167664	167664_JC2948_South_Korea__2012__Paraburkholderia_monticola_draft_1_assembly_from_type_material	Paraburkholderia monticola JC2948	JC2948	South Korea	2012	soil			Paraburkholderia	monticola
208949	208949_CNPSo_1341_Brazil__1999__Paraburkholderia_nodosa_draft_1_	Paraburkholderia nodosa CNPSo 1341	CNPSo 1341	Brazil	1999	plant	nodule		Paraburkholderia	nodosa
68363	68363_DSM_21604_____Paraburkholderia_nodosa_draft_1_assembly_from_type_material	Paraburkholderia nodosa DSM 21604	DSM 21604		NA	plant	nodule		Paraburkholderia	nodosa
153499	153499_NBRC_105797_____Paraburkholderia_oxyphila_draft_1_assembly_from_type_material	Paraburkholderia oxyphila NBRC 105797	NBRC 105797		NA	soil	acidic		Paraburkholderia	oxyphila
324217	324217_ES_FE-G6_____Paraburkholderia_phenazinium_draft_1_	Paraburkholderia phenazinium ES FE-G6	ES FE-G6		NA				Paraburkholderia	phenazinium
224565	224565_GAS86_USA____Paraburkholderia_phenazinium_draft_1_	Paraburkholderia phenazinium GAS86	GAS86	USA	NA				Paraburkholderia	phenazinium
224566	224566_GAS95_USA____Paraburkholderia_phenazinium_draft_1_	Paraburkholderia phenazinium GAS95	GAS95	USA	NA				Paraburkholderia	phenazinium
208950	208950_LMG_2247_____Paraburkholderia_phenazinium_draft_1_assembly_from_type_material	Paraburkholderia phenazinium LMG 2247	LMG 2247		NA	soil			Paraburkholderia	phenazinium
69871	69871_AC1100_____Paraburkholderia_phenoliruptrix_draft_1_	Paraburkholderia phenoliruptrix AC1100	AC1100		NA	soil	acidic/pollution		Paraburkholderia	phenoliruptrix
58810	58810_BR3459a_____Paraburkholderia_phenoliruptrix_finished_1_	Paraburkholderia phenoliruptrix BR3459a	BR3459a		NA	plant	nodule		Paraburkholderia	phenoliruptrix
324219	324219_7QSK02_China__2015__Paraburkholderia_phosphatilytica_draft_1_assembly_from_type_material	Paraburkholderia phosphatilytica 7QSK02	7QSK02	China	2015	soil			Paraburkholderia	phosphatilytica
890	890_STM815_Guyana___Root_nod_M.lunatum_Paraburkholderia_phymatum_finished_1_assembly_from_type_material	Paraburkholderia phymatum STM815	STM815	Guyana	NA	plant	nodule		Paraburkholderia	phymatum
891	891_PsJN_Austria__2004__Paraburkholderia_phytofirmans_finished_1_assembly_from_type_material	Paraburkholderia phytofirmans PsJN	PsJN	Austria	2004	plant			Paraburkholderia	phytofirmans
243225	243225_STM_7183_____Paraburkholderia_piptadeniae_draft_1_assembly_from_type_material	Paraburkholderia piptadeniae STM 7183	STM 7183		NA	plant	nodule		Paraburkholderia	piptadeniae
58788	58788_HKI_454_____Paraburkholderia_rhizoxinica_finished_1_assembly_from_type_material	Paraburkholderia rhizoxinica HKI 454	HKI 454		NA	fungus		yes	Paraburkholderia	rhizoxinica
280821	280821_WSM_3937_South_Africa__2009__Paraburkholderia_rhynchosiae_draft_1_	Paraburkholderia rhynchosiae WSM 3937	WSM 3937	South Africa	2009	plant	nodule		Paraburkholderia	rhynchosiae
329177	329177_STM7296_____Paraburkholderia_ribeironis_draft_1_assembly_from_type_material	Paraburkholderia ribeironis STM7296	STM7296		NA	plant	nodule		Paraburkholderia	ribeironis
177285	177285_LMG_19450_Brazil__1992__Paraburkholderia_sacchari_draft_1_assembly_from_type_material	Paraburkholderia sacchari LMG 19450	LMG 19450	Brazil	1992	soil			Paraburkholderia	sacchari
208951	208951_LMG_24000_____Paraburkholderia_sartisoli_draft_1_assembly_from_type_material	Paraburkholderia sartisoli LMG 24000	LMG 24000		NA	soil	acidic/pollution		Paraburkholderia	sartisoli
208952	208952_LMG_24238_____Paraburkholderia_sediminicola_draft_1_assembly_from_type_material	Paraburkholderia sediminicola LMG 24238	LMG 24238		NA	soil			Paraburkholderia	sediminicola
289972	289972_PSCR-88_____Paraburkholderia_silvatlantica_draft_1_	Paraburkholderia silvatlantica PSCR-88	PSCR-88		NA	plant	rhizosphere		Paraburkholderia	silvatlantica
301114	301114_SRCL-318_____Paraburkholderia_silvatlantica_draft_1_	Paraburkholderia silvatlantica SRCL-318	SRCL-318		NA	plant	leaves		Paraburkholderia	silvatlantica
280822	280822_GP25-8_South_Korea__2007__Paraburkholderia_soli_draft_1_assembly_from_type_material	Paraburkholderia soli GP25-8	GP25-8	South Korea	2007	soil			Paraburkholderia	soli
214656	214656_WSM5005_South_Africa__2007__Paraburkholderia_sprentiae_draft_1_assembly_from_type_material	Paraburkholderia sprentiae WSM5005	WSM5005	South Korea	2007	plant	nodule		Paraburkholderia	sprentiae
243226	243226_LMG_29540_____Paraburkholderia_susongensis_draft_1_	Paraburkholderia susongensis LMG 29540	LMG 29540		NA	soil			Paraburkholderia	susongensis
280825	280825_JPY-345_____Paraburkholderia_symbiotica_draft_1_assembly_from_type_material	Paraburkholderia symbiotica JPY-345	JPY-345		NA	plant	nodule		Paraburkholderia	symbiotica
286427	286427_JPY-366_Brazil__2006__Paraburkholderia_symbiotica_draft_1_	Paraburkholderia symbiotica JPY-366	JPY-366	Brazil	2006	plant	nodule		Paraburkholderia	symbiotica
86907	86907_JPY347_Brazil____Paraburkholderia_symbiotica_draft_1_	Paraburkholderia symbiotica JPY347	JPY347	Brazil	NA	plant	nodule		Paraburkholderia	symbiotica
280826	280826_DSM_17804___2006__Paraburkholderia_terrae_draft_1_assembly_from_type_material	Paraburkholderia terrae DSM 17804	DSM 17804		2006	soil			Paraburkholderia	terrae
104535	104535_NBRC_100964_South_Korea____Paraburkholderia_terrae_draft_1_assembly_from_type_material	Paraburkholderia terrae NBRC 100964	NBRC 100964	South Korea	NA	soil	mycosphere		Paraburkholderia	terrae
301120	301120_mHS1_The_Netherlands__2013__Paraburkholderia_terricola_draft_1_	Paraburkholderia terricola mHS1	mHS1	Netherlands	2013	soil			Paraburkholderia	terricola
208953	208953_LMG_22274_____Paraburkholderia_tropica_draft_1_assembly_from_type_material	Paraburkholderia tropica LMG 22274	LMG 22274		NA	soil	rhizosphere		Paraburkholderia	tropica
243230	243230_Ppe8_Brazil__1990__Paraburkholderia_tropica_draft_1_assembly_from_type_material	Paraburkholderia tropica Ppe8	Ppe8	Brazil	1990	soil			Paraburkholderia	tropica
208954	208954_DUS833_____Paraburkholderia_tuberum_draft_1_	Paraburkholderia tuberum DUS833	DUS833		NA	plant	nodule		Paraburkholderia	tuberum
86915	86915_WSM4176_South_Africa____Paraburkholderia_tuberum_draft_1_	Paraburkholderia tuberum WSM4176	WSM4176	South Korea	NA	plant	nodule		Paraburkholderia	tuberum
289974	289974_SCZa-39_____Paraburkholderia_unamae_draft_1_	Paraburkholderia unamae SCZa-39	SCZa-39		NA	plant	rhizosphere		Paraburkholderia	unamae
683	683_LB400_USA___soil_Paraburkholderia_xenovorans_finished_1_assembly_from_type_material	Paraburkholderia xenovorans LB400	LB400	USA	NA	soil	rhizosphere		Paraburkholderia	xenovorans
214657	214657_LB400_____Paraburkholderia_xenovorans_draft_1_assembly_from_type_material	Paraburkholderia xenovorans LB400	LB400		NA	soil	acidic/pollution		Paraburkholderia	xenovorans
249300	249300_ATCC_31433_Japan__1981___Pseudomonas__mesoacidophila_draft_1_assembly_from_type_material	Pseudomonas mesoacidophila ATCC 31433	ATCC 31433	Japan	1981	soil			Pseudomonas	mesoacidophila
269627	269627_ATCC_31433_Japan__1980___Pseudomonas__mesoacidophila_draft_1_assembly_from_type_material	Pseudomonas mesoacidophila ATCC 31433	ATCC 31433	Japan	1980	soil			Pseudomonas	mesoacidophila
Rpic	Rpic	Ralstonia picketti 12J	12J		NA	plant		yes	Ralstonia	picketti
